# Supplementary material for: Epidemiologic and clinical parameters of West Nile virus infections in humans: a scoping review
Source: BMC Infect Dis. 2017 Sep 6;17:609. doi: 10.1186/s12879-017-2637-9 (PMC5588625; doi:10.1186/s12879-017-2637-9)
Supplement: Supplementary file 2 — Characteristics of included studies (n=92). (XLSX 28 kb) [file 12879_2017_2637_MOESM2_ESM.xlsx]

## Sheet: WNV_SCOPING_S1
First author	Publication year	Supplementary reference list	Study type	Study population	Region	Sample size	Study period	Death confirmation/investigations	Data Sources/data caveats
Hart	2014	1	RCT	Laboratory confirmed WNV	USA	55	Subject enrollment period: 21 Sep 2003 to 28 Sep 2006	Clinical trial protocol	- Evaluation part of randomized, double-blinded, placebo-controlled clinical trial to assess the safety and potential therapeutic utility of passive immunotherapy in patients with WNV neurologic disease
Klee	2004	2	Cohort	Hospitalized, laboratory confirmed WNV	New York, USA	59	Illness onset: 1 Aug 1999 to 24 Sep 1999	N/A	- Follow-up on surviving patients from Nash 2001 - Patients were interviewed by telephone on self-perceived health outcomes 6, 12, and 18 months after WNV illness onset
Gottfried	2005	3	Cohort	Tennessee residents diagnosed with WNV infection (CDC case definition, including clinical/laboratory confirmation)	Tennessee, USA	56	2002	State death registry examined to determine whether persons not contactable had died	- Enhanced WNV surveillance in 2002 - Cases submitted from physicians, local health departments, commercial and reference laboratories - All possible cases reported to health department were interviewed by staff and followed closely for appropriate lab follow-up - Long-term outcomes (1-year after acute illness) collected by telephone interview - Health status after discharge limited to self-report
Sejvar	2008	4	Cohort	Discharged home from index hospitalization to return to independent living	Colorado, USA	54	Illness onset: 11 Jun 2003 to 28 Oct 2003	N/A	- Cases from state-based surveillance - 1.5 y F/U study on Bode 2006 [50] cohort
Custer	2009	5	Cohort	Laboratory confirmed WNV in blood donors (asymptomatic or nonneuroinvasive)	USA	292	Blood donors: 2003 to 2006	N/A	- Blood donors from Blood Systems - Self-report risk factors and symptoms of WNV
Murray	2006	6	Case-control (nested)	Hospitalized, serologically confirmed WNV	Texas, USA	172	2002-2004	N/A	- Chart abstractions were conducted by the local city and county health departments as part of their investigation of a reportable disease
Murray	2009	7	Case-control	Laboratory confirmed hospitalized WNV, encephalitis	Texas, USA	113	Cases identified: 2002-2004	N/A	- WNE cases (laboratory confirmed and meeting case definition) matched to trauma patients as controls based on age gender, race/ethnicity
Lindsey	2014	8	Cross-sectional (serial)	WNV cases reported to CDC ArboNET surveillance system	USA	5674	Reporting period: 1 Jan 2012 to 31 Dec 2012	N/A	- Using standard definitions that include clinical and laboratory criteria
Asnis	2000	9	Case series	Hospitalized, laboratory confirmed cases of WNME/WNM	New York, USA	8	1999	n=3 autopsies revealed encephalitis and WNV in brain tissue	- First 5 patients admitted to ICU; 3 subsequently identified patients with less severe infection
Jeha	2003	10	Case series	Hospitalized WNV cases with laboratory confirmation and neurological symptoms	Ohio, USA	23	Hospitalized: Aug 2002 to Sep 2002	N/A	- Same cohort as Jeha 2005 [24]
Pepperell	2003	11	Case series	Hospitalized, serological evidence of WNV infection, and clinical evidence of WNV fever, aseptic meningitis, encephalomyelitis or motor neuronopathy	Ontario, Canada	64	Illness onset: 6 Aug 2002 to 20 Sep 2002	Causes of death recorded (directly attributable to WNV or to WNV complications)	- Information on patients with WNV infection was collected through a collaboration of infectious diseases, microbiology, infection control and neurology staff at 7 Toronto-area hospitals - Case finding was done through the infectious diseases and neurology consultation services and through hospital microbiology laboratories
Sejvar	2003	12	Case series	Hospitalized, serologically confirmed WNND cases	Louisiana, USA	16	1 Aug 2002 to 2 Sep 2002	N/A	- Eligible enrollees were assessed on presentation to medical care. Patients were approached under the auspices of a public health event; verbal consent was obtained - 8-month follow-up
Burton	2004	13	Case series	Hospitalized WNV cases with laboratory confirmation and neurological symptoms	Ontario, Canada	14	Case onset: Aug 2002 to Sep 2002	N/A	- During WNV epidemic in southern Ontario
Crichlow	2004	14	Case series	Hospitalized, laboratory confirmed WNME; CSF positive for WNV IgM	Montana, USA	7	Jul 2003 to Aug 2003	N/A	- Consecutive admissions to ED
Emig	2004	15	Case series	Hospitalized, serologically confirmed WNV; patients were classified as having aseptic meningitis or encephalitis	Michigan, USA	44	2002	N/A	- Laboratories in acute-care hospitals submitted all clinical specimens the Michigan Department of Community Health (MDCH) Laboratory - Included positive WNV test results, review of medical records from the sole Infectious Diseases practice in area, and by active reporting to health department
Fan	2004	16	Case series	Hospitalized, WNME cases admitted to ICU with flaccid paralysis	Ontario, Canada	3	2002	ICU mortality	- Case series of severe WNME with flaccid paralysis
Guarner	2004	17	Case series	Fatal encephalomyelitis cases with laboratory confirmed WNV	Georgia, USA	23	CNS samples collected: Aug 2002 to Dec 2002	CNS specimen sent to Infectious Disease Pathology Activity, Division of Viral and Rickettsial Diseases, CDC	- n=23 consecutive patient CNS samples with laboratory evidence of WNV - A patient was considered to have a WNV infection if there was clinical and histopathologic evidence of encephalitis and was positive serology for WNV or presence of flavivirus antigens on tissue sections by use of immunohistochemistry
Kleinschmidt-DeMasters	2004	18	Case series	Transplant recipients hospitalized with naturally acquired WNE	Colorado, USA	11	Cases occurred: July 2003 to Oct 2003	Autopsy	- Naturally acquired WNV encephalitis in transplant recipients
Marciniak	2004	19	Case series	WNV AFP patients in acute hospital care discharged to inpatient rehabilitation	Illinois, USA	4	2002	N/A	- Case series over 6 month period of patients in inpatient rehabilitation
Watson	2004	20	Case series	WNF cases with laboratory evidence of WNV infection but no history of clinical evidence of WNM, WNE, AFP	Illinois, USA	98	Cases found: 2002	N/A	- Median 168 d, range 84-254 d after illness onset - Health department tested all cerebrospinal fluid and blood specimens submitted for suspect arboviral infection, regardless of clinical picture; accepted tests from commercial laboratories; local health authority conducted epidemiologic investigation of cases - Addressed misclassification of WNF through patient interviews and hospital records of…
Zohrabian	2004	21	Case series	Non-fatal WNV case contact; ascertained from state public health office	Louisiana, USA	139	Survey administered : Jun 2002 to Feb 2003	Louisiana Office of Public Health data	- Information for estimating medical doctor visit costs, outpatient rehabilitation treatment costs, and nonmedical costs, including productivity losses, was gathered by interviews using a questionnaire administered by telephone from Dec 7, 2002, until Feb 27, 2003
Berner	2005	22	Case series	Geriatric (≥65 y) WNE patients discharged to rehabilitation	Israel	5	2000	N/A	- n=5/32 (Subset of Berner 2002; full cohort described in 2002 paper)
Bhangoo	2005	23	Case series	Hospitalized, serologically confirmed WNV; classified as encephalitis, meningitis, or nonspecific febrile illness	Illinois, USA	34	Hospitalized: Apr 2002 to Oct 2002	N/A	- The medical records from WNV-infected patients hospitalized were evaluated with a preformed checklist of symptoms and exam findings
Jeha	2005	24	Case series	Hospitalized WNV cases with laboratory confirmation and neurological symptoms	Ohio, USA	23	Hospitalized: Aug 2002 to Sep 2002	N/A	- 18-month follow-up after acute WNV infection involving nervous system - Same as Jeha 2003 [10]
Rao	2005	25	Case series	Inpatient rehabilitation after acute hospitalization of patients with severe WNV infection (WNME)	Illinois, USA	5	Rehabilitation admission: Sep 2002 to Jan 2003	N/A	- Case series of 5 consecutive patients admitted to inpatient rehabilitation
LaBeaud	2006	26	Case series	Hospitalized, pediatric cases of WNND	Ohio, USA	5	Hospitalized: 14 Aug 2002 to 31 Dec 2002	N/A	- Pediatrics, median age 13 years (Range 11–16) - Medical records were reviewed and data abstracted using a standard data collection form - WNND cohort comprised of patients admitted to 18 different hospitals and/or reported by physicians through ArboNET
Sejvar	2006	27	Case series	Acute, laboratory confirmed WNV infection and paralysis	Colorado, USA	32	Illness onset: Summer/fall 2003	N/A	- 4m, 12 m follow-up
Tyler	2006	28	Case series	Hospitalized and serologically confirmed WNV-infected patients with CSF specimen	Colorado, USA	250	Illness onset: 12 Jul 2003 to 25 Sep 2003	N/A	- Medical information was abstracted retrospectively by two CDPHE personnel from the patient records at the referring hospital sites
Kuberski	2008	29	Case series	Patients were initially seen in the emergency department, serologically confirmed WNV	Arizona, USA	34	2004	Deaths attributable to WNV	- Patients were evaluated by a hospitalist. The hospitalist made a request for an infectious disease consultation - All cases of WNV infection were confirmed serologically - 12-month follow-up (n=22)
Murray	2008	30	Case series	Hospitalized, laboratory confirmed WNV	Texas, USA	172	2002-2004	N/A	- Medical charts were abstracted by the local and county health departments as part of their investigation of a reportable disease - Same cohort as Murray 2006 [6]
Johnstone	2011	31	Case series	Hospitalized, laboratory confirmed WNV AFP	Canada	7	Symptomatic WNV infection: 2003-2006	N/A	- n=157 symptomatic patients with WNV were enrolled in a longitudinal cohort study of WNV in Canada
Lindsey	2012	32	Case series	Survivors of acute phase WNV illness (hospitalized, laboratory confirmed; Bode 2006)	Colorado, USA	201	Illness onset: 11 Jun 2003 to 28 Oct 2003	Vital records/National Death Index for death certificates as of 31 Dec 2007; contact attending physician by mail	- 1 y, 4 y follow-up on acute phase WNV survivors from Bode 2006 [50] - Survivors post index-hospitalization; deaths within 1 month after illness onset excluded
Nolan	2012	33	Case series	Laboratory confirmed WNF/WNND	Texas, USA	171	2003-2010	N/A	- Potential participants identified through regular surveillance - Follow-up 1-yr and 5-yr post infection of CES-D (Center for Epidemiologic Studies Depression scale) - Neuroinvasive: encephalitis, meningitis, AFP; non-neuro: uncomplicated febrile illness/no symptoms
Nolan	2012	34	Case series	Laboratory confirmed WNV cohort with chronic kidney disease (CKD)	Texas, USA	139	2003	N/A	- Prevalence of CKD in established WNV cohort
Hoffman	2013	35	Case series	Patients with previous diagnosis of WNV admitted to inpatient rehabilitation hospital	Nebraska, USA	48	Inpatient admission: 1 Jan 2002 to 31 Dec 2009	N/A	- Retrospective chart review of all patients admitted to an inpatient rehabilitation hospital with a diagnosis of WNV as determined by ICD-9 - Functional Independence Measure (FIM) instrument for mobility, activities of daily living, and cognition/reasoning
Jiao	2014	36	Case series	Hospitalized, laboratory confirmed WNND	Ontario, Canada	7	Hospitalized: Summer 2012	N/A	- Case series review based on available medical records
Murray	2014	37	Case series	Confirmed WNV cases acquired from surveillance or blood bank screening	Texas, USA	157	2002 to 2009	Death verified by family members and social security death index	- Cases identified through surveillance by the City of Houston and Harris County local health departments or during routine screening for viremia at a local blood bank
Weatherhead	2015	38	Case series	Laboratory confirmed cases of WNV, available for follow-up assessment	Texas, USA	60	Infection period: 2002-2004	N/A	- Cases identified through public health surveillance were invited to participate in the Houston West Nile Cohort (HWNC). Those available and interested were consented prior to study enrollment. The primary objectives of the longitudinal cohort study were to identify risk factors for WNND and to follow long-term clinical outcomes - Follow-up: 2005-2006, 2012-2013
Chowers	2001	39	Outbreak investigation	Laboratory confirmed WNV infection	Israel	233	Aug 2000 to Oct 2000		- Same cohort as Weinberger 2001 [41] and Green 2005 [47] - Information was obtained by interviewing the patients and reviewing medical records or by reviewing the charts in cases in which the diagnosis was confirmed after the discharge of the patients
Nash	2001	40	Outbreak investigation	Hospitalized, laboratory confirmed WNV	New York, USA	59	Illness onset: 1 Aug 1999 to 24 Sep 1999	Autopsy on 4/7 deaths	- Interviews were conducted with patients or proxies to ascertain epidemiologic and demographic risk factors for infection - Medical records of all hospitalized patients with lab evidence of WNV infection were reviewed
Weinberger	2001	41	Outbreak investigation	Laboratory confirmed WNV infection	Israel	417	Aug 2000 to Oct 2000		- Same cohort as Chowers 2001 [39]and Green 2005 [47]
Berner	2002	42	Outbreak investigation	Hospitalized, laboratory confirmed WNV cases, ≥65 years (Note: authors use the term WNF to to refer to any WNV infection, not just febrile illness)	Israel	32	Aug 2000 to Oct 2000	N/A	- Patient charts were retrospectively evaluated for clinical characteristics and laboratory results upon admission, during hospitalization, and at the time of discharge - 3 month follow-up of patients who had not returned to baseline at discharge
Klein	2002	43	Outbreak investigation	Hospitalized cases of fever and headache, and all cases of acute polyneuropathy – subsequent WNV laboratory confirmation; included adults and children	Israel	35	Hospitalized: Aug 2000 to Dec 2000	N/A	- Patients were admitted and were later confirmed having West Nile Fever - Patients seen between 1 and 3 days after onset of symptoms, lumbar puncture was performed on the day of admission
CDC MMWR	2002	44	Outbreak investigation	WNV cases reported to ArboNET; 2002 WNV epidemic	USA	3389	Surveillance period: 1 Jan 2002 to 30 Nov 2002	N/A	- ArboNET: internet-based, passive surveillance system - State and local health departments collect reports from health-care providers and clinical laboratories regarding cases of WNV disease
CDC MMWR	2003	45	Outbreak investigation	WNV cases reported to ArboNET; 2003 WNV epidemic	USA	8567	Surveillance period: 1 Jan 2003 to 25 Nov 2003		- Last MMWR weekly report from 2003 - n=373 viremic blood donors (n=6 (1%) WNND; n=98 (16%) WNF)
O’Leary	2004	46	Outbreak investigation	WNV cases reported to ArboNET	USA	4156	Illness onset: 2002; Reporting period: 1 Jan 2002 to 15 Apr 2003	N/A	- Data collected through ArboNET, a cooperative surveillance system maintained by the Centers for Disease Control and Prevention (CDC) and 54 state and local health departments
Green	2005	47	Outbreak investigation	Hospitalized, laboratory confirmed WNV infection, 24-month follow-up	Israel	246	Serologic diagnosis: 1 Jul 2000 to 30 Nov 2000	Death certificates obtained for all case-patients; causes of death recorded	- Follow-up on surviving patients from 2000 epidemic; ≥20 years - Patients monitored to determine whether deaths occurred from date of hospital discharge until 30 Nov 2002 - Deaths determined by matching identity number of the case-patients with the data in the national population registry maintained by the Ministry of the Interior
Huhn	2005	48	Outbreak investigation	Hospitalized patients with CNS manifestations for WNV testing: aseptic meningitis, encephalitis, CSF pleocytosis (no other explanation), acute flaccid paralysis by clinical examination	Illinois, USA	884	Surveillance period: 15 May 2002 to 31 Oct 2002	N/A	- Demographic, clinical, and laboratory information for reported cases was collected by local health departments and submitted to the IDPH using a standardized non-bacterial central nervous system (CNS) infections case report form
Ou	2005	49	Outbreak investigation	Cases of laboratory confirmed WNV infection, previously diagnosed with central nervous system involvement	Louisiana, USA	127	Infection onset: Jul 2002 to Dec 2002	Death certificates	- Information from WNV database was used to contact the cohort of patients who developed WNV encephalitis of meningitis - 1-year follow-up for physical and psychological morbidity symptoms - Standard semi-structured telephone survey was conducted to collect information on morbidity
Bode	2006	50	Outbreak investigation	Hospitalized and serologic evidence of a recent WNV infection	Colorado, USA	228	Illness onset: 11 Jun 2003 to 28 Oct 2003	N/A	- Case finding by contacting infection-control practitioners and physicians and reviewing Colorado’s reportable disease surveillance system, which received reports from health care providers
Patnaik	2006	51	Outbreak investigation	Laboratory confirmed WNV cases from surveillance reporting or blood bank screening	Colorado, USA	656	Cases reported during 2003	N/A	- Cases definition (encephalitis, meningitis, WNF) and laboratory confirmation - 6 months follow-up survey
Warner	2006	52	Outbreak investigation	Laboratory confirmed WNND, positive test from CSF or serum	Texas, USA	437	Jan 2003 to Jan 2004	Deaths attributed to WNND on death certificate, all within 12 months of disease onset	- In Texas, WNND defined as a report of encephalitis, meningitis, meningoencephalitis, or myelitis with laboratory evidence of WNV-specific IgM in CSF or serum after the onset of illness
Chung	2013	53	Outbreak investigation	Laboratory confirmed WNV cases reported to National Electronic Disease Surveillance System (NEDSS); confirmed by clinical review	Texas, USA	398	Diagnosis period: 30 May 2012 to 3 Dec 2012	Deaths were reported to Dallas County Health and Human Services by hospitals, physicians, and the Bureau of Vital Statistics and were classified as West Nile virus associated if West Nile virus was recorded as cause of death in a patient who had met the case definition.	- Health department staff reviewed NEDSS reports of patients with any West Nile virus-positive test result, and those meeting laboratory case criteria were classified as WNND or West Nile fever cases by the national case definition
Murray	2013	54	Outbreak investigation	WNV cases reported to Texas Department of State Health Services	Texas, USA	1868	Symptom onset: 2012 outbreak	N/A	- Passive surveillance data
Racsa	2014	55	Outbreak investigation	Hospital admission, laboratory confirmed WNV	Texas, USA	57	Admission date: 1 May 2012 to 30 Sep 2012	N/A	- Included inpatient and outpatient visits
CDC MMWR	2000	56	Surveillance	WNV cases reported to ArboNET	New York, New Jersey, USA	18	1 Jan 2000 to 15 Nov 2000	N/A	- ArboNET: internet-based, passive surveillance system - State and local health departments collect reports from health-care providers and clinical laboratories regarding cases of WNV disease
Weiss	2001	57	Surveillance	Hospitalized, laboratory confirmed WNV; patients were classified as having meningitis, encephalitis, or meningoencephalitis	New York, New Jersey, USA	19	2000	N/A	- Enhanced WNV surveillance in 2000 - Supplementary medical chart review by physician authors after confirmation of initial results
CDC MMWR	2002	58	Surveillance	WNV cases reported to ArboNET	USA	66	Surveillance period: 13 Jul 2001 to 7 Dec 2001	N/A	- ArboNET: internet-based, passive surveillance system - State and local health departments collect reports from health-care providers and clinical laboratories regarding cases of WNV disease
Ford-Jones	2002	59	Surveillance	Confirmed WNE	Ontario, Canada	34	Surveillance period: 1 Jul 2000 to 31 Oct 2000	N/A	- Active surveillance of 59 sentinel hospitals - Enhanced passive surveillance through education and review of lab reports of specimens
Balsamo	2003	60	Surveillance	Confirmed and probable cases of WNV	Louisiana, USA	329	2002	Reported deaths were described as deaths due to a disease occurring within 6 months of diagnosis of WNV infection. No attempt was made to confirm that West Nile disease was the main contributing factor for death.	- Louisiana Office of Public Health evaluation of the 2002 WNV outbreak - West Nile case of meningoencephalitis or West Nile fever was require to meet both the clinical definition and the laboratory case definition
Fleischauer	2003	61	Surveillance	Laboratory confirmed cases of WNV	Arkansas, USA	43	2002	N/A	- Enhanced WNV surveillance - Medical providers statewide were asked to submit serum and CSF specimens of suspected cases of viral meningoencephalitis to the ADH
CDC MMWR	2004	62	Surveillance	WNV cases reported to ArboNET	USA	2313	Surveillance period: 1 Jan 2004 to 16 Nov 2004	N/A	- Last MMWR weekly report from 2004 - n=192 viremic blood donors (n=3 (1.6%) WNND; n=55 (29%) WNF)
Gaulin	2004	63	Surveillance	Laboratory confirmed cases of WNV	Quebec, Canada	17	Surveillance period: 1 Jul 2003 to 31 Oct 2003	N/A	- Integrated case data on human infections with entomologic and avian surveillance data
CDC MMWR	2005	64	Surveillance	WNV cases reported to ArboNET	USA	2744	Surveillance period: 1 Jan 2005 to 1 Dec 2005	N/A	- ArboNET: internet-based, passive surveillance system - State and local health departments collect reports from health-care providers and clinical laboratories regarding cases of WNV disease
Mazurek	2005	65	Surveillance	Hospitalized, laboratory confirmed WNV	Ohio, USA	224	Illness onset: 27 Jul 2002 to 2 Oct 2002	N/A	- 28 data abstractors conducted the chart reviews - ED medical chart review
Michaels	2005	66	Surveillance	Confirmed and probable cases of WNV	Louisiana, USA	565	2002-2004	Death certificate data; deaths attributable to WNV and occurring within 6 months of diagnosis	- WNV surveillance from 2002-2004 (1 case was identified in Louisiana in 2001) - Follow-up of cases reported in 2003 for risk factors of infection
Sejvar	2005	67	Surveillance	Acute paralysis and laboratory confirmed WNV infection	Colorado, USA	32	Illness onset: Summer/fall 2003	N/A	- Acute weakness and WNV infection by active case-finding - Notified of suspected cases at 8 hospitals and through ongoing state-based surveillance
Carson	2006	68	Surveillance	WNF and WNND (WNM/WNE) 1 year after infection	North Dakota, USA	49	2003	N/A	- Follow-up (mean 13 months; range, 10.5–15.8 months) from state-based surveillance
Civen	2006	69	Surveillance	Pediatric (<18 y) laboratory confirmed, symptomatic WNV	California, USA	11	2004	N/A	- All human cases of WNV infection reported to public health in Los Angeles County - n=1/11 WNE – not included in manuscript tables
Brown	2007	70	Surveillance	WNF in viremic blood donors	Colorado, USA	135	Blood donation: Jul 2003 to Oct 2003	N/A	- n=41/135 met case definition for WNF - Subjective assessment/self-reporting of fever after donation (possible WNF misclassification)
CDC MMWR	2007	71	Surveillance	WNV cases reported to ArboNET	USA	4261	Surveillance period: 2006	N/A	- ArboNET: internet-based, passive surveillance system
Jean	2007	72	Surveillance	Laboratory confirmed WNV	California, USA	880	Illness onset: May 2005 to Nov 2005	N/A	- WNV case surveillance
Sotir	2007	73	Surveillance	Laboratory confirmed cases of WNV from state surveillance	Wisconsin, USA	114	2002-2006	N/A	- Public health personnel conducted patient follow-up using standard arbovirus reporting forms - CDC/Council of State and Territorial Epidemiologists definitions were used to determine cases
CDC MMWR	2008	74	Surveillance	WNV cases reported to ArboNET	USA	3630	Surveillance period: 2007	N/A	- ArboNET: internet-based, passive surveillance system
CDC MMWR	2008	75	Surveillance	WNV cases reported to ArboNET	USA	236	Surveillance period: 1 Jan 2008 to 19 Aug 2008	N/A	- Last MMWR weekly report from 2008 - n=37 viremic blood donors (n=1 (2.7%) WNND; n=10 (27%) WNF)
Lindsey	2009	76	Surveillance	Pediatric (<18 years) WNV cases reported to ArboNET	USA	1478	1999-2007	N/A	- Data for WNV cases in 1999 were obtained from a database managed collaboratively by the New York State Department of Health and CDC. Since 2000, cases reported to CDC through ArboNET - Information regarding hospitalization and AFP were not reported to ArboNET until 2004; data presented for these variables are for cases reported from 2004 to 2007
Borchardt	2010	77	Surveillance	Confirmed and probable cases of WNV	North Dakota, USA	1246	Aug 2002 to Dec 2007	N/A	- Cases reported directly to North Dakota Department of Health through a passive surveillance system. Majority of case reports originate from physicians’ offices and laboratories
CDC MMWR	2010	78	Surveillance	WNV cases reported to ArboNET	USA	720	Surveillance period: 2009	N/A	- ArboNET: internet-based, passive surveillance system
Lindsey	2010	79	Surveillance	WNV cases reported to database pre-2000; WNV cases reported to CDC ArboNET surveillance system post-2000	USA	28961	Reporting period: 1999-2008	N/A	- National surveillance of WNV disease - Data for WNV cases in 1999 were obtained from a database managed collaboratively by the New York State Department of Health and CDC. Since 2000, cases reported to CDC through ArboNET - Various methods have been used by health department to identify cases – passive surveillance, enhanced/active surveillance, lab-based surveillance
CDC MMWR	2011	80	Surveillance	WNV cases reported to ArboNET	USA	1021	Surveillance period: 2010	N/A	- ArboNET: internet-based, passive surveillance system
Kopel	2011	81	Surveillance	Laboratory-confirmed or probable cases of WNV	Israel	104	Jan 2005 to Dec 2010	N/A	- Tel Aviv District Health Office routinely receives notifications from the Central Virology Laboratory about probable or confirmed cases. The local health office initiates an epidemiolocial investigation using questionnaires, hospital records, family physician records, patient/ proxy interviews
Sejvar	2011	82	Surveillance	Cases of WNF reported to ArboNET	USA	13482	2002-2006	State and local health departments to provide available medical records, death certificates, hospital discharge summaries and other relevant clinical information for each WNF-associated death	- Reporting criteria to ArboNET: laboratory evidence of acute WNV infection - All fatal cases initially reported to ArboNET as “uncomplicated fever” from 2002 through 2006
Carson	2012	83	Surveillance	WNV positive blood donors	North Dakota, USA	370	Case onset: 2002-2008	N/A	- WNND case count from CDC ArboNET data - Estimate of relative risk of WNND comparing seropositive blood donors to WNND count reported to ArboNET
CDC MMWR	2012	84	Surveillance	WNV cases reported to ArboNET	USA	712	Surveillance period: 2011	N/A	- ArboNET: internet-based, passive surveillance system
Lindsey	2012	85	Surveillance	WNV cases reported to ArboNET	USA (19 states)	1090	Cases reported: 2008-2010	N/A	- Cases identified through routine passive surveillance; enhanced ArboNET optional module - Identified medical risk factors for WNND - ≥18 y
CDC MMWR	2013	86	Surveillance	WNV cases reported to ArboNET	USA	5674	Surveillance period: 2012	N/A	- ArboNET: internet-based, passive surveillance system
Nolan	2013	87	Surveillance	WNV cases reported to Texas Department of State Health Services	Texas, USA	2274	Cases reported: 2002-2011	N/A	- All deaths attributed to WNV
Téllez-Zenteno	2013	88	Surveillance	Laboratory confirmed WNND	Saskatchewan, Canada	57	2007	N/A	- Cases were discussed with two neurologists and a final classification was performed
Gaensbauer	2014	89	Surveillance	West Nile neuroinvasive reported to ArboNET	USA	13108	2003-2012	N/A	- ArboNET: internet-based, passive surveillance system - State and local health departments collect reports from health-care providers and clinical laboratories regarding cases of WNV disease
Lindsey	2014	90	Surveillance	WNV cases reported to ArboNET	USA	2469	Surveillance period: 2013	N/A	- ArboNET: internet-based, passive surveillance system
Johnson	2015	91	Surveillance	Confirmed and probable WNND and WNV nonneuroinvasive disease	Oklahoma, USA	366	Illness onset: 2003, 2007, 2012	State Vital Records for WNV diagnosis; ICD-9/10 and medical history from death certificates	- Serial revisions in the CSTE (Council of State and Territorial Epidemiologists) changed the case definition each outbreak year
Lindsey	2015	91	Surveillance	WNV cases reported to ArboNET	USA	2205	Surveillance period: 2014	N/A	- ArboNET: internet-based, passive surveillance system
Abbreviations: CDC MMWR, Centers for Disease Control and Prevention Morbidity and Mortality Weekly Report; ED, emergency department; ICD, International Classification of Diseases; WNF, West Nile fever; WNND, West Nile neuroinvasive disease; WNV, West Nile virus
